# Supplementary material for: Aspalathus linearis (Rooibos) and Agmatine May Act Synergistically to Beneficially Modulate Intestinal Tight Junction Integrity and Inflammatory Profile
Source: Pharmaceuticals (Basel). 2022 Sep 1;15(9):1097. doi: 10.3390/ph15091097 (PMC9501288; doi:10.3390/ph15091097)
Supplement: Supplementary file 1 [file pharmaceuticals-15-01097-s001.zip]

Archive with 1 entries (1 files):
- pharmaceuticals-1860436-supplementary.pdf
